# Supplementary material for: Bugs on Drugs: A Drosophila melanogaster Gut Model to Study In Vivo Antibiotic Tolerance of E. coli
Source: Microorganisms. 2022 Jan 7;10(1):119. doi: 10.3390/microorganisms10010119 (PMC8780219; doi:10.3390/microorganisms10010119)
Supplement: Supplementary file 1 [file microorganisms-10-00119-s001.zip]

Archive with 1 entries (1 files):
- microorganisms-1512349-supplementary.pdf
